# Supplementary material for: Efficacy and Safety of Lomitapide in Homozygous Familial Hypercholesterolaemia: A Systematic Review
Source: Rev Cardiovasc Med. 2022 Apr 26;23(5):151. doi: 10.31083/j.rcm2305151 (PMC11273661; doi:10.31083/j.rcm2305151)
Supplement: Supplementary file 1 [file 2153-8174-23-5-151-s1.zip]

Archive with 1 entries (1 files):
- 2153-8174-23-5-151-s1.docx
